# Supplementary material for: The effect of titanium-platelet rich fibrin on periodontal intrabony defects: A randomized controlled split-mouth clinical study
Source: PLoS One. 2024 Jun 6;19(6):e0304970. doi: 10.1371/journal.pone.0304970 (PMC11156295; doi:10.1371/journal.pone.0304970)
Supplement: S1 Data — (XLSX) [file pone.0304970.s003.xlsx]

## Sheet: Sayfa1
no	gender	age	OFD	OFD+ T-PRF	age	male	female
1	1	27	34	44	mean	32.2727	32.8889
2	1	28	35	45	sd	5.83251	6.88194
3	1	35	14	25
4	1	42	44	34
5	1	33	16	26
6	1	29	34	44
7	1	26	16	27
8	1	26	26	16
9	1	32	15	24		total age
10	1	35	46	36	mean	32.55
11	1	42	36	46	sd	6.15993
12	2	45	25	14
13	2	43	27	16
14	2	26	17	26
15	2	35	24	14
16	2	32	46	36
17	2	27	17	27
18	2	28	14	25
19	2	29	45	35
20	2	31	36	15

## Sheet: Sayfa2
	Baseline	2 weeks	4 weeks	6 weeks	12 weeks
fark	0.05	0.67	0.54	0.17	0.08
sd	0.01	0.15	0.12	0.09	0.02

## Sheet: Sayfa3
	Baseline	2 weeks	4 weeks	6 weeks	12 weeks
PDGF-BB (pg/ml)	2.35	17.84	15.22	5.2	3.97
	0.8	3.2	4.1	1.1	1.3

## Sheet: Sayfa4
	Baseline	2 weeks	4 weeks	6 weeks	12 weeks
relative RANKL/OPG ratio	0.51	1.65	1.77	2.35	2.11
	0.09	0.71	0.83	0.92	0.35
